# Supplementary material for: Genome-wide association study of abnormal elevation of ALT in patients exposed to atabecestat
Source: BMC Genomics. 2023 Sep 1;24:513. doi: 10.1186/s12864-023-09625-6 (PMC10472559; doi:10.1186/s12864-023-09625-6)
Supplement: Supplementary file 2 — Supplementary Material 2 [file 12864_2023_9625_MOESM2_ESM.xlsx]

## Sheet: TOC
Table of Content
Supplemental Table 1. Patient characteristics for the case-control cohort
Supplemental Table 2. Chromatin interactions in liver
Supplemental Table 3A. variants associated with ALT case control status (Fisher's exact test p < 1 x 10-5)
Supplemental Table 3B. variants associated with max(ALT/ULN) (p < 1 x 10-6)
Supplemental Table 4. Gene-based association test (p < 0.005)
Supplemental Table 5. MAGMA geneset enrichment analysis (p < 0.005)
Supplemental Table 6. FUMA GENE2FUNC enrichment analysis (adjusted p-value < 0.05)
Supplemental Table 7. Sample genotyping batch
Supplemental Table 8. Sample attritions from sample-level quality control steps
Supplemental Table 9. Breakdown of ALT elevation by study and by the extent of elevation (including samples not genotyped)
Supplemental Figure 1. Manhattan plots for single-variant association analyses (A) continuous and (B) dichotomized trait and gene-level association analyses (C) continuous and (D) dichotomized trait
Supplemental Figure 2. Q-Q plots for single-variant association analyses (A) continuous and (B) dichotomized trait and gene-level association analyses (C) continuous and (D) dichotomized trait
Supplemental Figure 3. Genotype cluster plots for the top associated variants
Supplemental Figure 4. eQTL relationship between rs8067359 and NLRP1
Supplemental Figure 5. sQTL relationship between rs3865350 and C1QBP

## Sheet: ST1
Supplemental Table 1. Patient characteristics for the case-control cohort
	Controls	Cases
N	141	42
Mean (SD)
Age	69.6 (5.9)	69.6 (5.6)
N (%)
Sex	77 (54.6)	26 (61.9)
Race
Asian	11 (7.8)	1 (2.4)
Black or African American	1 (0.7)	0
Other	2 (1.4)	1 (2.4)
White	127 (90.1)	40 (95.2)
Country
AUS	7 (5.0)	6 (14.3)
BEL	14 (9.9)	3 (7.1)
DEU	11 (7.8)	2 (4.8)
DNK	13 (9.2)	3 (7.1)
ESP	29 (20.6)	5 (11.9)
FIN	1 (0.7)	0
FRA	4 (2.8)	1 (2.4)
GBR	14 (9.9)	4 (9.5)
JPN	11 (7.8)	1 (2.4)
MEX	1 (0.7)	1 (2.4)
NLD	8 (5.7)	2 (4.8)
SWE	5 (3.5)	6 (14.3)
USA	23 (16.3)	8 (19.0)
Study enrolled in
54861911ALZ2002	55 (39.0)	12 (28.6)
54861911ALZ2003	86 (61.0)	30 (71.4)

## Sheet: ST2
Supplemental Table 2. Chromatin interactions in liver
GenomicLocus	region1	region2	FDR	type	DB	tissue/cell	inter/intra	SNPs	Genes
3	17:5320001-5360000	17:6760001-6800000	3.12962e-08	HiC	GSE87112	Liver	intra	rs2189336	nan
3	17:5360001-5400000	17:6800001-6840000	6.65214e-09	HiC	GSE87112	Liver	intra	rs3865353;rs8067821;rs9907058;rs555444588;rs3865350;rs6502863;rs2309399	nan
3	17:5400001-5440000	17:6240001-6280000	5.37969e-09	HiC	GSE87112	Liver	intra	rs371250067;rs5862;rs8067346;kgp8586964;rs112191761;rs9902440;rs2137723;rs4790266;rs4790267;rs4790774;rs9912217	nan
3	17:5400001-5440000	17:6320001-6360000	1.7445e-07	HiC	GSE87112	Liver	intra	rs371250067;rs5862;rs8067346;kgp8586964;rs112191761;rs9902440;rs2137723;rs4790266;rs4790267;rs4790774;rs9912217	ENSG00000129221:ENSG00000129195
3	17:5400001-5440000	17:6760001-6800000	9.84278e-10	HiC	GSE87112	Liver	intra	rs371250067;rs5862;rs8067346;kgp8586964;rs112191761;rs9902440;rs2137723;rs4790266;rs4790267;rs4790774;rs9912217	nan
3	17:5320001-5360000	17:5120001-5160000	3.31299e-07	HiC	GSE87112	Liver	intra	rs2189336	ENSG00000161929
3	17:5320001-5360000	17:5160001-5200000	1.60954e-09	HiC	GSE87112	Liver	intra	rs2189336	ENSG00000029725
3	17:5320001-5360000	17:5280001-5320000	5.20182e-12	HiC	GSE87112	Liver	intra	rs2189336

## Sheet: ST3A
Supplemental Table 3A. variants associated with ALT case control status (Fisher's exact test p < 1 x 10-5)
SNP	A1									Internal pipeline (1KGP phase 1 imputation panel)									RICOPILI pipeline (1KGP phase 3 imputation panel)
		Full Set																					CEU Subset
		Fisher's exact test								max(ALT/ULN), linear regressiona									CC (logistic regressionb)		max(ALT/ULN), linear regressionc		CC (FRQ_A_39 FRQ_U_127)b		max(ALT/ULN) (n = 258)c
		F_A	F_U	P	OR	SE	L95	U95	Marker	CHR	BP	A1	A2	FRQ	INFO	BETA	SE	P	P	SNP	P	SNP	P	SNP	P	SNP
rs818165	A	0.1905	0.4574	7.301e-06	0.2791	0.3025	0.1543	0.5049	rs818165	2	10613284	G	A	0.6316	1.0651	0.3649	0.0996	0.000299	9.304e-05	rs818165:10613284:G:A	0.000344	rs818165:10613284:G:A	0.0008324	rs818165:10613284:G:A	0.001106	rs818165:10613284:G:A
rs12188529	A	0.2143	0.4929	4.818e-06	0.2806	0.2914	0.1585	0.4967	rs12188529	5	16529754	G	A	0.5702	1.005	0.3378	0.1005	0.0008889	4.031e-05	rs12188529:16529754:G:A	0.0005826	rs12188529:16529754:G:A	0.0001779	rs12188529:16529754:G:A	0.001121	rs12188529:16529754:G:A
rs3865350	C	0.7143	0.4007	4.634e-07	3.739	0.2704	2.201	6.352	rs3865350	17	5381867	C	T	0.4807	1.1145	0.4091	0.0975	3.666e-05	1.546e-05	rs3865350:5381867:C:T	5.866e-05	rs3865350:5381867:C:T	1.841e-05	rs3865350:5381867:C:T	5.596e-05	rs3865350:5381867:C:T
rs2309399	G	0.7143	0.4043	8.402e-07	3.684	0.2703	2.169	6.258	rs2309399	17	5391690	G	A	0.4842	1.129	0.4024	0.0969	4.439e-05	2.19e-05	rs2309399:5391690:G:A	7.91e-05	rs2309399:5391690:G:A	2.674e-05	rs2309399:5391690:G:A	7.375e-05	rs2309399:5391690:G:A
kgp8586964	G	0.7024	0.4071	3.02e-06	3.436	0.2679	2.033	5.809	rs8067359	17	5409097	G	T	0.4772	1.0999	0.363	0.0984	0.0002729	4.178e-05	rs8067359:5409097:G:T	0.0005234	rs8067359:5409097:G:T	4.941e-05	rs8067359:5409097:G:T	0.0004576	rs8067359:5409097:G:T
acorrecting for 12 PCs
bcorrecting for 2 PC
ccorrecting for 5 PCs

## Sheet: ST3B
Supplemental Table 3B. variants associated with max(ALT/ULN) (p < 1 x 10-6)
CHR	SNP	BP	A1	RICOPILI pipeline (1KGP phase 3 imputation panel)																				Internal Impute2 pipeline (1KGP phase 1 imputation panel)																	RICOPILI pipeline (1KGP phase 3 imputation panel)
				Full set																																							CEU Subset
				max(ALT/ULN), linear regressionc									FUMA [Maximum P-value of lead SNPs (< 1 x 10-6)] and annotation											max(ALT/ULN), linear regression1									Fisher's exact test								CC (logistic regressionb)		CC (FRQ_A_39 FRQ_U_127)b		max(ALT/ULN) (n = 258)c
				A2	FRQ_A_285	FRQ_U_285	INFO	BETA	SE	P	ngt	Marker	GenomicLocus	nSNPs	nGWASSNPs	gene	annot	dist	exonic_func	exon	symbol	chr	pos	CHR	SNP	A1	A2	FRQ	INFO	BETA	SE	P	A1	F_A	F_U	P	OR	SE	L95	U95	P	SNP	P	SNP	P	SNP
1	rs139860915:156090410:G:A	156090410	G	A	0.9848	0.9848	0.8248	-2.2089	0.4244	3.789e-07	0	rs139860915	1	1	1	ENSG00000160789	intronic	0			LMNA	1	156090410	1	rs139860915	G	A	0.9854	0.5219	-2.7738	0.5677	1.766e-06									0.101	rs139860915:156090410:G:A	0.07892	rs139860915:156090410:G:A	4.497e-07	rs139860915:156090410:G:A
2	rs11684017:55195330:A:G	55195330	A	G	0.9872	0.9872	0.9532	-2.1992	0.4294	5.657e-07	0	rs11684017	2	4	4	ENSG00000214595	exonic	0	synonymous SNV	exon39	EML6	2	55195330	2	rs11684017	A	G	0.9875	0.9176	-2.1015	0.4526	5.354e-06									0.06796	rs11684017:55195330:A:G	0.07511	rs11684017:55195330:A:G	3.613e-07	rs11684017:55195330:A:G
2	rs76773436:55247718:T:C	55247718	T	C	0.9893	0.9893	0.9195	-2.5276	0.4751	2.143e-07	0	rs76773436	2	6	6	ENSG00000115310	intronic	0			RTN4	2	55247718	2	rs76773436	T	C	0.9877	0.9043	-2.1394	0.4599	5.14e-06									0.1109	rs76773436:55247718:T:C	0.1225	rs76773436:55247718:T:C	1.523e-07	rs76773436:55247718:T:C
2	rs114375167:106489520:C:A	106489520	C	A	0.9885	0.9885	0.9239	-2.3747	0.4624	5.297e-07	0	rs114375167	3	2	2	ENSG00000071051	intronic	0			NCK2	2	106489520																		0.01467	rs114375167:106489520:C:A	0.03062	rs114375167:106489520:C:A	8.53e-07	rs114375167:106489520:C:A
4	rs6847209:81098965:T:A	81098965	T	A	0.9886	0.9886	0.5734	-3.1592	0.5839	1.36e-07	0	rs6847209	4	2	2	ENSG00000244002	intergenic	15800			RP11-162K6.1	4	81098965	4	rs6847209	T	A	0.9879	0.4049	-2.2338	0.7075	0.001773									0.1478	rs6847209:81098965:T:A	0.1589	rs6847209:81098965:T:A	4.749e-06	rs6847209:81098965:T:A
4	rs6847209:81098965:T:A	81098965	T	A	0.9886	0.9886	0.5734	-3.1592	0.5839	1.36e-07	0	rs6847209	4	2	2	ENSG00000248719	intergenic	5469			RP11-377G16.2	4	81098965	4	rs6847209	T	A	0.9879	0.4049	-2.2338	0.7075	0.001773									0.1478	rs6847209:81098965:T:A	0.1589	rs6847209:81098965:T:A	4.749e-06	rs6847209:81098965:T:A
4	rs116386292:81121860:G:A	81121860	G	A	0.9877	0.9877	0.5482	-3.1103	0.5752	1.378e-07	0	rs116386292																													0.1175	rs116386292:81121860:G:A	0.1373	rs116386292:81121860:G:A	3.845e-06	rs116386292:81121860:G:A
4	rs77472055:172930435:C:T	172930435	C	T	0.9758	0.9758	0.6112	-2.1248	0.3912	1.217e-07	0	rs77472055	5	1	1	ENSG00000174473	intronic	0			GALNTL6	4	172930435	4	rs77472055	C	T	0.9669	0.4571	-1.7956	0.4018	1.157e-05									0.00297	rs77472055:172930435:C:T	0.002259	rs77472055:172930435:C:T	2.666e-07	rs77472055:172930435:C:T
5	rs114579373:166389344:C:T	166389344	C	T	0.9701	0.9701	0.9679	-1.4935	0.281	2.192e-07	1	rs114579373	6	1	1	ENSG00000254130	intergenic	35969			CTB-7E3.1	5	166389344	5	kgp5495470	C	T	0.9702	0.9693	-1.4834	0.2854	3.995e-07	T	0.131	0.01418	3.232e-05	10.47	0.5985	3.24	33.85	4.157e-05	rs114579373:166389344:C:T	0.0003772	rs114579373:166389344:C:T	5.915e-05	rs114579373:166389344:C:T
5	rs114579373:166389344:C:T	166389344	C	T	0.9701	0.9701	0.9679	-1.4935	0.281	2.192e-07	1	rs114579373	6	1	1	ENSG00000253713	intergenic	153979			CTC-264O10.2	5	166389344	5	kgp5495470	C	T	0.9702	0.9693	-1.4834	0.2854	3.995e-07	T	0.131	0.01418	3.232e-05	10.47	0.5985	3.24	33.85	4.157e-05	rs114579373:166389344:C:T	0.0003772	rs114579373:166389344:C:T	5.915e-05	rs114579373:166389344:C:T
6	rs117750139:143018623:C:T	143018623	C	T	0.9895	0.9895	0.9849	-2.3885	0.466	5.556e-07	0	rs117750139	7	19	18	ENSG00000236366	intergenic	59597			RP11-440G9.1	6	143018623																		0.01753	rs117750139:143018623:C:T	0.01733	rs117750139:143018623:C:T	8.229e-07	rs117750139:143018623:C:T
6	rs117750139:143018623:C:T	143018623	C	T	0.9895	0.9895	0.9849	-2.3885	0.466	5.556e-07	0	rs117750139	7	19	18	ENSG00000233138	intergenic	50957			RP1-67K17.3	6	143018623																		0.01753	rs117750139:143018623:C:T	0.01733	rs117750139:143018623:C:T	8.229e-07	rs117750139:143018623:C:T
7	rs117772571:26401010:T:C	26401010	T	C	0.988	0.988	0.8716	-2.3944	0.4653	5.051e-07	0	rs117772571	8	1	1	ENSG00000086300	intronic	0			SNX10	7	26401010	7	rs117772571	T	C	0.984	0.7686	-1.9227	0.4468	2.351e-05									0.01301	rs117772571:26401010:T:C	0.01476	rs117772571:26401010:T:C	7.364e-07	rs117772571:26401010:T:C
7	7:142139624:G:GCA	142139624	D	I	0.4744	0.4744	0.5926	-0.6231	0.1227	6.967e-07	0	7:142139624:G:GCA																													8.658e-05	7:142139624:G:GCA	2.3e-05	7:142139624:G:GCA	7.552e-07	7:142139624:G:GCA
8	rs77295538:16882738:G:T	16882738	G	T	0.9889	0.9889	0.7112	-3.0467	0.5833	3.452e-07	0	rs77295538	9	1	1	ENSG00000078579	intergenic	23048			FGF20	8	16882738																		0.01497	rs77295538:16882738:G:T		rs77295538:16882738:G:T		rs77295538:16882738:G:T
8	rs77295538:16882738:G:T	16882738	G	T	0.9889	0.9889	0.7112	-3.0467	0.5833	3.452e-07	0	rs77295538	9	1	1	ENSG00000155970	intergenic	2009			MICU3	8	16882738																		0.01497	rs77295538:16882738:G:T		rs77295538:16882738:G:T		rs77295538:16882738:G:T
8	rs75892143:20192750:G:C	20192750	G	C	0.9151	0.9151	0.8662	-0.9835	0.1818	1.356e-07	0	rs75892143	10	95	95	ENSG00000061337	intergenic	31276			LZTS1	8	20192750	8	rs75892143	G	C	0.913	0.9028	-0.9456	0.1816	3.822e-07									1.599e-05	rs75892143:20192750:G:C	1.342e-05	rs75892143:20192750:G:C	3.589e-07	rs75892143:20192750:G:C
8	rs75892143:20192750:G:C	20192750	G	C	0.9151	0.9151	0.8662	-0.9835	0.1818	1.356e-07	0	rs75892143	10	95	95	ENSG00000253164	intergenic	14971			RP11-563N12.2	8	20192750	8	rs75892143	G	C	0.913	0.9028	-0.9456	0.1816	3.822e-07									1.599e-05	rs75892143:20192750:G:C	1.342e-05	rs75892143:20192750:G:C	3.589e-07	rs75892143:20192750:G:C
8	rs17092258:20193104:A:C	20193104	A	C	0.9149	0.9149	0.8686	-0.9785	0.1814	1.466e-07	0	rs17092258												8	rs17092258	A	C	0.9133	0.9141	-0.9307	0.1808	5.085e-07									1.626e-05	rs17092258:20193104:A:C	1.402e-05	rs17092258:20193104:A:C	4.049e-07	rs17092258:20193104:A:C
8	rs118000352:20198279:T:G	20198279	T	G	0.9126	0.9126	0.9133	-0.9005	0.1755	5.395e-07	0	rs118000352												8	rs118000352	T	G	0.9133	0.9294	-0.8953	0.1796	1.113e-06									2.08e-05	rs118000352:20198279:T:G	2.719e-05	rs118000352:20198279:T:G	2.98e-06	rs118000352:20198279:T:G
8	rs79221939:20201649:G:T	20201649	G	T	0.9124	0.9124	0.9253	-0.8795	0.1744	8.307e-07	0	rs79221939												8	rs79221939	G	T	0.9133	0.9332	-0.8864	0.1793	1.353e-06									2.361e-05	rs79221939:20201649:G:T	3.602e-05	rs79221939:20201649:G:T	5.389e-06	rs79221939:20201649:G:T
8	rs76461998:20201884:A:G	20201884	A	G	0.9124	0.9124	0.9258	-0.8786	0.1744	8.456e-07	0	rs76461998												8	rs76461998	A	G	0.9133	0.9335	-0.8857	0.1793	1.377e-06									2.372e-05	rs76461998:20201884:A:G	3.647e-05	rs76461998:20201884:A:G	5.525e-06	rs76461998:20201884:A:G
9	rs189534190:74132900:T:C	74132900	T	C	0.9888	0.9888	0.7781	-2.557	0.5094	9.277e-07	0	rs189534190	11	1	1	ENSG00000083067	intergenic	71149			TRPM3	9	74132900																		0.03479	rs189534190:74132900:T:C	0.03668	rs189534190:74132900:T:C	3.623e-06	rs189534190:74132900:T:C
9	rs189534190:74132900:T:C	74132900	T	C	0.9888	0.9888	0.7781	-2.557	0.5094	9.277e-07	0	rs189534190	11	1	1	ENSG00000229814	intergenic	71617			RPL35AP21	9	74132900																		0.03479	rs189534190:74132900:T:C	0.03668	rs189534190:74132900:T:C	3.623e-06	rs189534190:74132900:T:C
10	rs147559838:4396058:C:T	4396058	C	T	0.9891	0.9891	0.6599	-2.8799	0.5581	4.707e-07	0	rs147559838	12	1	1	ENSG00000233117	intergenic	109954			LINC00702	10	4396058	10	rs147559838	C	T	0.987	0.6747	-2.8828	0.5123	4.568e-08									0.1159	rs147559838:4396058:C:T	0.154	rs147559838:4396058:C:T	4.514e-07	rs147559838:4396058:C:T
10	rs147559838:4396058:C:T	4396058	C	T	0.9891	0.9891	0.6599	-2.8799	0.5581	4.707e-07	0	rs147559838	12	1	1	ENSG00000224382	intergenic	30380			LINC00703	10	4396058	10	rs147559838	C	T	0.987	0.6747	-2.8828	0.5123	4.568e-08									0.1159	rs147559838:4396058:C:T	0.154	rs147559838:4396058:C:T	4.514e-07	rs147559838:4396058:C:T
10	rs117431311:83258895:T:G	83258895	T	G	0.9686	0.9686	0.816	-1.6048	0.3004	1.911e-07	0	rs117431311	13	1	1	ENSG00000265990	intergenic	354408			AL356154.1	10	83258895	10	rs117431311	T	G	0.9665	0.7966	-1.5595	0.3009	4.277e-07									0.0001499	rs117431311:83258895:T:G	9.962e-05	rs117431311:83258895:T:G	1.599e-07	rs117431311:83258895:T:G
10	rs117431311:83258895:T:G	83258895	T	G	0.9686	0.9686	0.816	-1.6048	0.3004	1.911e-07	0	rs117431311	13	1	1	ENSG00000185737	intergenic	376175			NRG3	10	83258895	10	rs117431311	T	G	0.9665	0.7966	-1.5595	0.3009	4.277e-07									0.0001499	rs117431311:83258895:T:G	9.962e-05	rs117431311:83258895:T:G	1.599e-07	rs117431311:83258895:T:G
15	rs193168063:27715482:A:G	27715482	A	G	0.9879	0.9879	0.6974	-3.0085	0.5117	1.178e-08	0	rs193168063												15	rs193168063	A	G	0.9852	0.4711	-2.7391	0.5852	4.524e-06									0.009455	rs193168063:27715482:A:G	0.008234	rs193168063:27715482:A:G	2.066e-08	rs193168063:27715482:A:G
15	rs188010617:27723423:C:T	27723423	C	T	0.9877	0.9877	0.7183	-3.0431	0.4966	3.035e-09	0	rs188010617	14	2	2	ENSG00000182256	intronic	0			GABRG3	15	27723423	15	rs188010617	C	T	0.9857	0.4783	-2.8763	0.5863	1.607e-06									0.01314	rs188010617:27723423:C:T	0.01177	rs188010617:27723423:C:T	5.984e-09	rs188010617:27723423:C:T
16	16:18257446:CA:C	18257446	I	D	0.9716	0.9716	0.1133	-4.5026	0.8416	1.838e-07	0	16:18257446:CA:C																													0.01156	16:18257446:CA:C	0.01504	16:18257446:CA:C	2.922e-06	16:18257446:CA:C
16	rs376613240:85416532:A:G	85416532	A	G	0.9896	0.9896	0.7095	-2.893	0.5527	3.277e-07	0	rs376613240	15	2	1	ENSG00000261567	intergenic	23477			RP11-680G10.1	16	85416532																			rs376613240:85416532:A:G	0.07923	rs376613240:85416532:A:G	6.851e-07	rs376613240:85416532:A:G
16	rs376613240:85416532:A:G	85416532	A	G	0.9896	0.9896	0.7095	-2.893	0.5527	3.277e-07	0	rs376613240	15	2	1	ENSG00000264203	intergenic	58497			AC092377.1	16	85416532																			rs376613240:85416532:A:G	0.07923	rs376613240:85416532:A:G	6.851e-07	rs376613240:85416532:A:G
17	rs146841262:80481684:T:C	80481684	T	C	0.9787	0.9787	0.4529	-2.4734	0.4869	6.95e-07	0	rs146841262	16	1	1	ENSG00000141568	intronic	0			FOXK2	17	80481684	17	rs146841262	T	C	0.982	0.4815	-1.054	0.5663	0.06381									0.01198	rs146841262:80481684:T:C	0.01167	rs146841262:80481684:T:C	1.863e-06	rs146841262:80481684:T:C
acorrecting for 12 PCs
bcorrecting for 2 PC
ccorrecting for 5 PCs

## Sheet: ST4
Supplemental Table 4. Gene-based association test (p < 0.005)
GENE	CHR	START	STOP	NSNPS	NPARAM	N	ZSTAT	P	SYMBOL
Case-control ALT elevation status*
ENSG00000072849	17	5374571	5390131	4	2	182	4.3096	8.1776e-06	DERL2
ENSG00000117600	1	99729509	99775146	7	2	182	3.5319	0.00020632	LPPR4
ENSG00000167842	17	5389605	5394134	6	3	182	3.5188	0.00021678	MIS12
ENSG00000139287	12	72332626	72580398	33	8	182	3.4892	0.00024219	TPH2
ENSG00000124731	6	41235664	41254457	6	3	182	3.4214	0.00031155	TREM1
ENSG00000029725	17	5185558	5289129	19	5	182	3.2779	0.00052283	RABEP1
ENSG00000164746	7	48075108	48100901	7	3	182	3.1974	0.00069338	C7orf57
ENSG00000170677	18	67956137	67997436	7	3	182	3.1873	0.00071796	SOCS6
ENSG00000171792	12	2985424	2998626	1	1	182	3.1436	0.0008344	RHNO1
ENSG00000069812	1	6472478	6484730	3	1	182	3.1405	0.00084322	HES2
ENSG00000108559	17	5264258	5323480	19	4	182	3.0923	0.00099321	NUP88
ENSG00000090989	4	56719782	56771200	6	3	182	3.0508	0.0011411	EXOC1
ENSG00000110328	11	11292423	11643552	236	82	182	2.9651	0.0015127	GALNT18
ENSG00000135503	12	52345451	52390862	9	2	182	2.9624	0.0015264	ACVR1B
ENSG00000151726	4	185676749	185747972	12	5	182	2.9336	0.0016755	ACSL1
ENSG00000129197	17	5322961	5336196	6	2	182	2.9094	0.0018108	RPAIN
ENSG00000180773	11	92877341	92931130	7	3	182	2.8944	0.0018996	SLC36A4
ENSG00000163995	4	7967039	8160559	75	37	182	2.8934	0.0019057	ABLIM2
ENSG00000112378	6	138409642	138428648	13	5	182	2.8644	0.0020887	PERP
ENSG00000105507	19	48533210	48547310	5	2	182	2.8641	0.0020908	CABP5
ENSG00000151093	3	25824408	25836025	3	1	182	2.8584	0.0021291	OXSM
ENSG00000101493	18	74069644	74207146	32	13	182	2.8557	0.0021469	ZNF516
ENSG00000268400	19	7694682	7707934	2	1	182	2.8495	0.0021893	CTD-3214H19.4
ENSG00000254827	11	2909010	2924970	10	4	182	2.8286	0.0023377	SLC22A18AS
ENSG00000110090	11	68522088	68611878	13	5	182	2.8271	0.0023487	CPT1A
ENSG00000149451	20	3648612	3662893	5	3	182	2.819	0.0024084	ADAM33
ENSG00000147676	8	120177273	120257913	15	5	182	2.8132	0.0024524	MAL2
ENSG00000172992	17	43100708	43138473	6	3	182	2.8063	0.0025055	DCAKD
ENSG00000204640	2	101086944	101099742	3	1	182	2.8028	0.0025327	NMS
ENSG00000124743	6	53512699	53530506	9	3	182	2.7965	0.002583	KLHL31
ENSG00000115539	2	101179152	101193197	1	1	182	2.7951	0.002594	PDCL3
ENSG00000168765	1	110198703	110208118	2	1	182	2.7887	0.0026458	GSTM4
ENSG00000143633	1	231359509	231376933	10	4	182	2.7591	0.0028979	C1orf131
ENSG00000102445	13	46916139	47012325	9	3	182	2.7207	0.0032573	KIAA0226L
ENSG00000139517	13	28120050	28194541	10	3	182	2.6953	0.0035161	LNX2
ENSG00000151470	4	130014472	130037795	2	1	182	2.6904	0.0035685	C4orf33
ENSG00000135960	2	109510927	109605828	22	8	182	2.6902	0.0035706	EDAR
ENSG00000008294	17	49039535	49198226	12	4	182	2.6885	0.0035887	SPAG9
ENSG00000147677	8	117654369	117779164	13	4	182	2.6772	0.0037121	EIF3H
ENSG00000104765	8	26240414	26363152	34	16	182	2.676	0.003725	BNIP3L
ENSG00000121579	3	113435307	113465147	2	1	182	2.6548	0.0039675	NAA50
ENSG00000266076	17	63534220	63637151	16	6	182	2.642	0.0041207	CTD-2535L24.2
ENSG00000235162	12	105629068	105789875	39	14	182	2.6368	0.0041851	C12orf75
ENSG00000180957	22	28247657	28316122	9	4	182	2.6324	0.0042393	PITPNB
ENSG00000121749	12	72233487	72320629	10	3	182	2.6268	0.004309	TBC1D15
ENSG00000266258	18	68002675	68019695	5	3	182	2.6218	0.0043733	RP11-41O4.1
ENSG00000130518	19	18367908	18385319	10	3	182	2.6209	0.0043843	KIAA1683
ENSG00000136451	17	56048910	56065620	5	1	182	2.6135	0.0044816	VEZF1
ENSG00000110148	11	6280966	6293357	5	3	182	2.6122	0.0044978	CCKBR
ENSG00000196943	14	24769068	24778330	5	2	182	2.6071	0.0045653	NOP9
ENSG00000148468	10	15253642	15413061	52	15	182	2.5928	0.0047603	FAM171A1
ENSG00000163513	3	30647994	30735634	29	14	182	2.5847	0.0048734	TGFBR2
ENSG00000163449	2	216946589	216967506	5	3	182	2.5804	0.0049336	TMEM169
ENSG00000066336	11	47376411	47400127	2	1	182	2.5775	0.0049759	SPI1
ENSG00000148908	10	121259340	121302220	16	6	182	2.5767	0.0049877	RGS10
max(ALT/ULN) continuous trait**
ENSG00000249459	17	18561742	18585575	67	10	285	3.8463	5.9957e-05	ZNF286B
ENSG00000151093	3	25824408	25836025	14	4	285	3.7955	7.3666e-05	OXSM
ENSG00000163497	2	219845809	219850379	4	1	285	3.718	0.00010041	FEV
ENSG00000124831	2	238536219	238722325	741	42	285	3.702	0.00010694	LRRFIP1
ENSG00000204427	6	31654726	31671221	41	11	285	3.6365	0.00013816	ABHD16A
ENSG00000184825	6	27114861	27115317	3	2	285	3.5965	0.00016127	HIST1H2AH
ENSG00000169908	3	149086809	149095652	19	3	285	3.5002	0.00023244	TM4SF1
ENSG00000204422	6	31654739	31681849	70	17	285	3.4715	0.00025883	XXbac-BPG32J3.20
ENSG00000128283	22	37956454	37965412	26	7	285	3.4662	0.00026394	CDC42EP1
ENSG00000263020	6	31633879	31641323	25	9	285	3.4396	0.00029132	CSNK2B-LY6G5B-1181
ENSG00000204424	6	31674640	31685581	31	11	285	3.3351	0.0004264	LY6G6F
ENSG00000250641	6	31674681	31685695	32	12	285	3.3186	0.00045236	MEGT1
ENSG00000221900	7	53103349	53104617	9	2	285	3.309	0.0004682	POM121L12
ENSG00000151092	3	25760435	25831530	122	8	285	3.2768	0.0005249	NGLY1
ENSG00000008294	17	49039535	49198226	225	21	285	3.2578	0.00056144	SPAG9
ENSG00000112812	6	27215480	27224403	21	7	285	3.2044	0.00067663	PRSS16
ENSG00000213906	14	24774940	24781259	12	3	285	3.199	0.00068947	LTB4R2
ENSG00000136305	14	24774302	24780636	13	3	285	3.1919	0.00070663	CIDEB
ENSG00000140548	15	90544624	90625438	204	27	285	3.1748	0.00074969	ZNF710
ENSG00000174498	15	65619465	65670378	136	24	285	3.1512	0.00081292	IGDCC3
ENSG00000196943	14	24769068	24778330	26	6	285	3.1488	0.00081975	NOP9
ENSG00000144460	2	226265364	226518734	484	39	285	3.1409	0.00084212	NYAP2
ENSG00000156959	3	9543481	9595486	205	18	285	3.1239	0.00089245	LHFPL4
ENSG00000115944	2	42560686	42652228	211	19	285	3.0933	0.00098965	COX7A2L
ENSG00000181031	17	62293	236045	975	137	285	3.0765	0.0010472	RPH3AL
ENSG00000162552	1	22443798	22470462	90	15	285	3.0643	0.0010909	WNT4
ENSG00000240053	6	31637944	31641553	15	7	285	3.0593	0.0011095	LY6G5B
ENSG00000197454	1	248185250	248186188	3	2	285	3.0546	0.0011269	OR2L5
ENSG00000099817	19	1086594	1095598	48	16	285	3.0447	0.0011645	POLR2E
ENSG00000163995	4	7967039	8160559	866	110	285	3.0284	0.0012294	ABLIM2
ENSG00000204435	6	31633013	31638120	19	7	285	3.0166	0.0012779	CSNK2B
ENSG00000071205	4	148653214	148993931	781	46	285	3.0099	0.0013068	ARHGAP10
ENSG00000166228	10	72642037	72648541	23	9	285	3.0094	0.0013086	PCBD1
ENSG00000183775	5	143550396	143865249	612	24	285	3.0061	0.0013232	KCTD16
ENSG00000118004	2	3642426	3692048	216	21	285	3.0008	0.0013465	COLEC11
ENSG00000123338	12	54891495	54937726	116	29	285	2.9679	0.0014992	NCKAP1L
ENSG00000016602	1	87012761	87046437	83	15	285	2.9636	0.0015206	CLCA4
ENSG00000164761	8	119935796	119964439	121	17	285	2.9492	0.0015929	TNFRSF11B
ENSG00000116991	1	232533711	232697304	540	39	285	2.9268	0.0017126	SIPA1L2
ENSG00000157766	15	89346674	89418585	266	39	285	2.9245	0.0017248	ACAN
ENSG00000100079	22	37966255	37978623	69	10	285	2.9074	0.0018224	LGALS2
ENSG00000177483	2	238707032	238751451	107	14	285	2.9057	0.0018322	RBM44
ENSG00000255552	6	31679548	31681842	3	2	285	2.9	0.0018655	LY6G6E
ENSG00000040275	5	169010638	169031782	74	8	285	2.872	0.0020395	SPDL1
ENSG00000272658	14	24778161	24781252	3	1	285	2.8604	0.0021154	LTB4R2
ENSG00000185745	10	91152303	91163745	32	8	285	2.8531	0.002165	IFIT1
ENSG00000185567	14	105403581	105444694	179	18	285	2.8473	0.0022046	AHNAK2
ENSG00000172464	11	56408942	56409947	2	1	285	2.8402	0.0022539	OR5AP2
ENSG00000204438	6	31629006	31634060	28	10	285	2.8336	0.0023014	GPANK1
ENSG00000213903	14	24780656	24787242	10	3	285	2.8247	0.0023665	LTB4R
ENSG00000230891	3	25900024	25915191	47	7	285	2.8193	0.0024067	LINC00692
ENSG00000177272	1	111214310	111217655	2	1	285	2.8132	0.0024525	KCNA3
ENSG00000116954	1	39303870	39325495	59	13	285	2.8057	0.0025104	RRAGC
ENSG00000180448	19	1065922	1086627	86	17	285	2.7866	0.0026635	HMHA1
ENSG00000268400	19	7694682	7707934	44	4	285	2.7849	0.0026772	CTD-3214H19.4
ENSG00000069812	1	6472478	6484730	45	7	285	2.7805	0.0027135	HES2
ENSG00000140968	16	85932409	85956215	93	13	285	2.7801	0.0027174	IRF8
ENSG00000161267	3	197236654	197300194	267	24	285	2.7769	0.002744	BDH1
ENSG00000109158	4	46920917	46996424	251	22	285	2.7736	0.0027721	GABRA4
ENSG00000107798	10	90973326	91174314	678	61	285	2.7715	0.0027902	LIPA
ENSG00000135835	1	180882290	180920750	116	26	285	2.7691	0.0028108	KIAA1614
ENSG00000108559	17	5264258	5323480	286	11	285	2.7667	0.0028311	NUP88
ENSG00000250424	7	30893010	30963427	225	39	285	2.7644	0.002851	AQP1
ENSG00000118307	12	25261354	25348096	310	17	285	2.7561	0.002925	CASC1
ENSG00000240583	7	30893010	30965131	230	40	285	2.7472	0.0030049	AQP1
ENSG00000214921	17	42325758	42327236	3	2	285	2.7437	0.0030373	AC003102.1
ENSG00000204444	6	31620193	31625987	14	5	285	2.7389	0.0030819	APOM
ENSG00000005243	17	46103533	46115392	25	9	285	2.7324	0.003144	COPZ2
ENSG00000211455	12	27396901	27478892	265	24	285	2.7257	0.0032083	STK38L
ENSG00000204469	6	31588497	31605548	72	17	285	2.7087	0.0033776	PRRC2A
ENSG00000139574	12	53900474	53901422	1	1	285	2.6831	0.003647	NPFF
ENSG00000174788	19	7696497	7698634	10	2	285	2.6707	0.0037848	PCP2
ENSG00000244355	6	31683133	31685581	5	2	285	2.6691	0.0038026	LY6G6D
ENSG00000131059	20	31805116	31815564	15	8	285	2.6658	0.0038406	BPIFA3
ENSG00000153347	5	94727048	94786158	203	27	285	2.6569	0.0039431	FAM81B
ENSG00000183814	1	226418850	226497570	140	18	285	2.6554	0.003961	LIN9
ENSG00000156650	10	76585340	76792380	303	22	285	2.6493	0.0040328	KAT6B
ENSG00000101276	20	740724	749131	63	14	285	2.6462	0.0040698	SLC52A3
ENSG00000040608	22	20228938	20270769	93	18	285	2.6398	0.0041472	RTN4R
ENSG00000204463	6	31606805	31620482	46	13	285	2.6351	0.0042051	BAG6
ENSG00000266258	18	68002675	68019695	57	11	285	2.6348	0.0042095	RP11-41O4.1
ENSG00000184164	22	50311815	50321188	90	5	285	2.6335	0.004226	CRELD2
ENSG00000182083	2	240968841	240969906	3	1	285	2.6315	0.0042503	OR6B2
ENSG00000198879	10	7200586	7453450	984	68	285	2.6304	0.0042642	SFMBT2
ENSG00000143924	2	42396490	42559688	506	18	285	2.624	0.0043454	EML4
ENSG00000138617	15	65526798	65592956	159	13	285	2.6129	0.0044894	PARP16
ENSG00000187017	1	6484848	6521430	117	12	285	2.6098	0.00453	ESPN
ENSG00000221813	7	143701022	143702068	2	1	285	2.603	0.0046209	OR6B1
ENSG00000177575	12	7623409	7656489	73	14	285	2.6023	0.0046299	CD163
ENSG00000139517	13	28120050	28194541	274	22	285	2.6002	0.0046583	LNX2
ENSG00000119801	2	30369807	30383399	27	9	285	2.6	0.0046618	YPEL5
ENSG00000172575	15	38780304	38857776	201	26	285	2.5965	0.0047084	RASGRP1
ENSG00000158050	2	96808905	96811179	4	2	285	2.5911	0.004784	DUSP2
ENSG00000167178	15	74392652	74430881	29	13	285	2.5878	0.00483	ISLR2
ENSG00000115107	2	119981384	120023228	173	23	285	2.5875	0.0048338	STEAP3
ENSG00000229833	19	7694623	7696842	6	2	285	2.5847	0.0048729	PET100
ENSG00000051009	11	6232565	6255941	56	9	285	2.5812	0.0049228	FAM160A2
*Generated using FUMA = v1.3.4b; MAGMA = v1.07
**Generated using FUMA = v1.5.4; MAGMA = v1.08

## Sheet: ST5
Supplemental Table 5. MAGMA geneset enrichment analysis (p < 0.005)
NGENES	BETA	BETA_STD	SE	P	FULL_NAME
Case-control ALT elevation status*
12	1.2331	0.033236	0.29242	1.2454e-05	Curated_gene_sets:reactome_regulation_of_ifna_signaling
7	1.4693	0.030251	0.35395	1.6618e-05	Curated_gene_sets:st_type_i_interferon_pathway
24	0.80854	0.030808	0.20227	3.2165e-05	Curated_gene_sets:pid_il27_pathway
10	0.92136	0.022671	0.24383	7.9104e-05	Curated_gene_sets:reactome_synthesis_of_substrates_in_n_glycan_biosythesis
16	0.89253	0.027774	0.25252	0.00020489	Curated_gene_sets:biocarta_il10_pathway
62	0.44334	0.02712	0.13012	0.00032907	GO_bp:go_regulation_of_alpha_beta_t_cell_activation
15	0.95853	0.028882	0.28255	0.00034726	Curated_gene_sets:biocarta_il22bp_pathway
23	0.68542	0.025567	0.20322	0.00037292	GO_bp:go_positive_regulation_of_activated_t_cell_proliferation
10	1.0675	0.026266	0.32388	0.00049164	Curated_gene_sets:reactome_il_6_signaling
13	0.83744	0.023492	0.26035	0.00064987	Curated_gene_sets:ding_lung_cancer_mutated_frequently
9	0.90902	0.02122	0.28756	0.00078719	GO_mf:go_intramolecular_transferase_activity_phosphotransferases
11	0.91838	0.0237	0.29308	0.00086526	Curated_gene_sets:mikkelsen_npc_icp_with_h3k27me3
215	0.20632	0.023393	0.066365	0.0009407	GO_bp:go_negative_regulation_of_nervous_system_development
22	0.70285	0.025642	0.22618	0.00094531	GO_bp:go_regulation_of_alpha_beta_t_cell_proliferation
8	0.96979	0.021344	0.31279	0.00096783	GO_bp:go_regulation_of_secondary_metabolic_process
31	0.52562	0.022757	0.17254	0.0011602	Curated_gene_sets:florio_human_neocortex
34	0.48888	0.022165	0.16219	0.0012901	GO_bp:go_regulation_of_carbohydrate_catabolic_process
8	1.0264	0.02259	0.34132	0.0013206	Curated_gene_sets:reactome_creation_of_c4_and_c2_activators
16	0.83472	0.025975	0.27799	0.0013403	Curated_gene_sets:biocarta_il12_pathway
57	0.38198	0.022407	0.12736	0.0013559	Curated_gene_sets:reactome_costimulation_by_the_cd28_family
13	0.89504	0.025108	0.2997	0.0014134	Curated_gene_sets:biocarta_no2il12_pathway
136	0.23624	0.021354	0.079111	0.0014149	GO_bp:go_protein_import
9	1.0214	0.023843	0.34249	0.0014331	Curated_gene_sets:amit_egf_response_20_hela
20	0.64967	0.0226	0.21788	0.0014348	Curated_gene_sets:weng_por_targets_liver_dn
64	0.35576	0.022109	0.11968	0.0014788	Curated_gene_sets:fontaine_papillary_thyroid_carcinoma_dn
6	1.2924	0.024636	0.43604	0.0015207	Curated_gene_sets:plasari_tgfb1_targets_1hr_dn
73	0.30303	0.020107	0.10257	0.0015693	GO_bp:go_regulation_of_generation_of_precursor_metabolites_and_energy
33	0.42854	0.019142	0.14516	0.0015804	Curated_gene_sets:pid_pi3kci_akt_pathway
38	0.45842	0.02197	0.15595	0.0016456	Curated_gene_sets:pid_il6_7_pathway
183	0.21315	0.022318	0.072798	0.0017083	Curated_gene_sets:affar_yy1_targets_up
10	0.80389	0.01978	0.2751	0.0017403	GO_mf:go_ral_gtpase_binding
111	0.27263	0.022281	0.094616	0.0019818	Curated_gene_sets:kegg_jak_stat_signaling_pathway
36	0.45737	0.021336	0.15884	0.0019953	Curated_gene_sets:shipp_dlbcl_vs_follicular_lymphoma_dn
254	0.17686	0.02177	0.061529	0.0020261	GO_bp:go_negative_regulation_of_cell_development
41	0.40735	0.020276	0.14192	0.0020529	Curated_gene_sets:kegg_glutathione_metabolism
295	0.15639	0.020718	0.05456	0.0020793	GO_bp:go_establishment_of_protein_localization_to_organelle
7	1.0821	0.022279	0.3786	0.0021334	Curated_gene_sets:zeilstra_cd44_targets_up
45	0.39233	0.020457	0.13754	0.0021721	Curated_gene_sets:mariadason_regulated_by_histone_acetylation_dn
11	0.70727	0.018252	0.24831	0.0022002	Curated_gene_sets:piontek_pkd1_targets_dn
41	0.45421	0.022609	0.15978	0.0022391	Curated_gene_sets:zhan_multiple_myeloma_cd2_dn
33	0.48486	0.021658	0.17087	0.0022759	GO_bp:go_regulation_of_activated_t_cell_proliferation
32	0.52369	0.023035	0.1846	0.0022808	GO_bp:go_positive_regulation_of_tyrosine_phosphorylation_of_stat3_protein
197	0.18525	0.020117	0.065732	0.0024171	Curated_gene_sets:zwang_down_by_2nd_egf_pulse
13	0.83886	0.023532	0.29798	0.0024408	GO_bp:go_positive_regulation_of_tyrosine_phosphorylation_of_stat5_protein
122	0.25208	0.021591	0.089627	0.0024604	GO_bp:go_regulation_of_t_cell_proliferation
16	0.69969	0.021773	0.24893	0.0024736	Curated_gene_sets:zembutsu_sensitivity_to_vincristine
155	0.22117	0.021331	0.078689	0.0024752	GO_bp:go_negative_regulation_of_neuron_differentiation
17	0.65777	0.021098	0.23716	0.0027755	GO_bp:go_calcium_independent_cell_cell_adhesion_via_plasma_membrane_cell_adhesion_molecules
35	0.48026	0.022091	0.17339	0.0028072	GO_bp:go_regulation_of_cd4_positive_alpha_beta_t_cell_activation
113	0.23235	0.019159	0.084591	0.0030125	GO_bp:go_nuclear_import
149	0.22583	0.021358	0.082314	0.003043	Curated_gene_sets:verhaak_aml_with_npm1_mutated_up
5	1.3072	0.022748	0.47691	0.0030657	Curated_gene_sets:fung_il2_targets_with_stat5_binding_sites
36	0.44226	0.020631	0.16288	0.0033144	Curated_gene_sets:barrier_colon_cancer_recurrence_up
35	0.48534	0.022325	0.17963	0.0034512	Curated_gene_sets:pid_il23_pathway
75	0.28133	0.01892	0.10418	0.0034665	GO_bp:go_pigmentation
45	0.42562	0.022192	0.15787	0.0035117	GO_bp:go_positive_regulation_of_alpha_beta_t_cell_activation
60	0.33514	0.020168	0.12472	0.0036071	Curated_gene_sets:mcmurray_tp53_hras_cooperation_response_dn
14	0.71237	0.020737	0.26691	0.0038085	Curated_gene_sets:reactome_pd1_signaling
22	0.47136	0.017197	0.17789	0.0040318	Curated_gene_sets:reactome_biosynthesis_of_the_n_glycan_precursor_dolichol_lipid_linked_oligosaccharide_llo_and_transfer_to_a_nascent_protein
13	0.66533	0.018664	0.25371	0.0043703	GO_mf:go_receptor_agonist_activity
47	0.35183	0.018747	0.13455	0.0044669	Curated_gene_sets:sig_insulin_receptor_pathway_in_cardiac_myocytes
40	0.39921	0.019628	0.1528	0.0044976	Curated_gene_sets:tavor_cebpa_targets_up
33	0.41152	0.018381	0.15966	0.004981	Curated_gene_sets:lui_targets_of_pax8_pparg_fusion
12	0.7302	0.019681	0.2833	0.0049813	Curated_gene_sets:wang_metastasis_of_breast_cancer
max(ALT/ULN) continuous trait**
16	0.7542	0.021915	0.19891	7.5058e-05	GO_bp:go_regulation_of_inclusion_body_assembly
8	1.3506	0.027756	0.35706	7.788e-05	Curated_gene_sets:reactome_lectin_pathway_of_complement_activation
6	1.6771	0.02985	0.45626	0.00011896	GO_bp:go_vestibulocochlear_nerve_morphogenesis
14	0.80546	0.021894	0.22948	0.00022472	GO_cc:go_inhibitory_synapse
8	0.93376	0.01919	0.26729	0.00023907	GO_mf:go_very_long_chain_fatty_acid_coa_ligase_activity
4	1.0487	0.01524	0.30994	0.00035877	GO_bp:go_very_long_chain_fatty_acid_catabolic_process
455	0.13311	0.020385	0.039802	0.0004132	Curated_gene_sets:pilon_klf1_targets_up
45	0.40709	0.019822	0.1227	0.00045464	Curated_gene_sets:aston_major_depressive_disorder_up
8	1.3423	0.027586	0.41029	0.00053574	GO_bp:go_regulation_of_saliva_secretion
80	0.36563	0.023716	0.11213	0.00055668	GO_mf:go_odorant_binding
7	1.2909	0.024816	0.40706	0.00076043	GO_bp:go_extracellular_exosome_assembly
13	0.81048	0.02123	0.25756	0.00082705	GO_bp:go_complement_activation_lectin_pathway
7	0.9501	0.018265	0.30227	0.00083695	Curated_gene_sets:reactome_fructose_metabolism
5	1.3493	0.021924	0.43282	0.00091357	GO_bp:go_tricuspid_valve_morphogenesis
18	0.52077	0.016049	0.17128	0.0011828	GO_bp:go_serine_family_amino_acid_biosynthetic_process
33	0.42738	0.017827	0.14063	0.0011883	GO_bp:go_positive_regulation_of_multicellular_organism_growth
19	0.61985	0.019626	0.20515	0.0012594	GO_bp:go_negative_regulation_of_tissue_remodeling
35	0.41543	0.017845	0.13842	0.0013462	GO_bp:go_insulin_like_growth_factor_receptor_signaling_pathway
280	0.15097	0.018222	0.05051	0.0014022	GO_bp:go_organic_acid_biosynthetic_process
6	1.1787	0.020979	0.39803	0.0015339	GO_bp:go_tricuspid_valve_development
13	0.67643	0.017719	0.22904	0.0015737	Curated_gene_sets:suzuki_ctcfl_targets_up
6	1.1192	0.01992	0.37971	0.0016041	GO_mf:go_melanocortin_receptor_activity
6	1.145	0.02038	0.38924	0.001634	GO_mf:go_carnitine_o_acyltransferase_activity
6	0.86046	0.015315	0.29328	0.0016758	GO_bp:go_medium_chain_fatty_acid_biosynthetic_process
62	0.39171	0.022378	0.1337	0.0016978	Curated_gene_sets:brideau_imprinted_genes
8	0.87248	0.01793	0.29805	0.001712	GO_mf:go_map_kinase_scaffold_activity
14	0.82368	0.022389	0.28324	0.0018211	Curated_gene_sets:reactome_creation_of_c4_and_c2_activators
36	0.38681	0.01685	0.13315	0.0018385	Curated_gene_sets:zhan_multiple_myeloma_lb_dn
9	0.98876	0.021552	0.34055	0.0018481	GO_bp:go_negative_regulation_of_osteoblast_proliferation
145	0.20392	0.017777	0.070438	0.0018977	Curated_gene_sets:reactome_metabolism_of_steroids
14	0.58286	0.015843	0.20237	0.00199	Curated_gene_sets:biocarta_trka_pathway
198	0.17493	0.017794	0.060846	0.0020233	GO_bp:go_response_to_mechanical_stimulus
31	0.42382	0.017135	0.14763	0.0020495	Curated_gene_sets:tavor_cebpa_targets_dn
22	0.48557	0.016542	0.16982	0.0021249	GO_bp:go_inclusion_body_assembly
4	0.85153	0.012376	0.29903	0.0022048	GO_bp:go_positive_regulation_of_transcription_from_rna_polymerase_ii_promoter_in_response_to_heat_stress
6	0.90827	0.016166	0.3196	0.0022452	Curated_gene_sets:holleman_daunorubicin_all_up
8	0.82377	0.016929	0.29109	0.0023305	GO_bp:go_sialic_acid_transport
8	0.82377	0.016929	0.29109	0.0023305	GO_mf:go_sialic_acid_transmembrane_transporter_activity
147	0.17686	0.015523	0.0625	0.0023314	Curated_gene_sets:hoffmann_large_to_small_pre_bii_lymphocyte_up
5	1.1019	0.017904	0.38993	0.0023606	GO_bp:go_response_to_interleukin_13
52	0.3075	0.016093	0.10943	0.0024787	Curated_gene_sets:flotho_pediatric_all_therapy_response_up
36	0.36028	0.015695	0.12962	0.0027251	GO_bp:go_striated_muscle_cell_apoptotic_process
19	0.44599	0.014121	0.16151	0.0028816	GO_bp:go_regulation_of_protein_homodimerization_activity
7	0.86109	0.016554	0.31205	0.0028979	GO_bp:go_positive_regulation_of_anoikis
14	0.65323	0.017756	0.23848	0.0030834	Curated_gene_sets:reactome_synthesis_of_bile_acids_and_bile_salts_via_24_hydroxycholesterol
5	1.0167	0.01652	0.37196	0.0031377	Curated_gene_sets:reactome_fructose_catabolism
5	1.0167	0.01652	0.37196	0.0031377	GO_bp:go_fructose_catabolic_process
12	0.67434	0.016971	0.24921	0.0034094	GO_bp:go_detection_of_mechanical_stimulus_involved_in_sensory_perception_of_pain
86	0.25168	0.016923	0.093328	0.0035052	GO_bp:go_positive_regulation_of_myeloid_cell_differentiation
24	0.45472	0.016179	0.16941	0.0036396	GO_bp:go_positive_regulation_of_osteoclast_differentiation
13	0.61588	0.016132	0.23152	0.0039087	Curated_gene_sets:meissner_es_icp_with_h3k4me3_and_h3k27me3
11	0.70506	0.016989	0.26527	0.003935	GO_mf:go_cxcr_chemokine_receptor_binding
11	0.71287	0.017178	0.26958	0.004096	Curated_gene_sets:biocarta_il5_pathway
10	0.58147	0.013359	0.22042	0.0041742	GO_bp:go_macromolecule_depalmitoylation
10	0.58147	0.013359	0.22042	0.0041742	GO_mf:go_palmitoyl_protein_hydrolase_activity
38	0.39664	0.017751	0.15079	0.0042675	GO_cc:go_dendrite_membrane
405	0.10048	0.014538	0.03845	0.0044871	Curated_gene_sets:mili_pseudopodia_chemotaxis_dn
21	0.48363	0.016098	0.18507	0.0044881	Curated_gene_sets:meissner_npc_icp_with_h3_unmethylated
16	0.60262	0.017511	0.23139	0.0046056	GO_bp:go_dendrite_self_avoidance
5	1.0313	0.016757	0.39738	0.0047298	GO_bp:go_metanephric_mesenchymal_cell_differentiation
6	0.83306	0.014827	0.32143	0.0047792	Curated_gene_sets:biocarta_terc_pathway
57	0.31709	0.017372	0.12248	0.0048178	Curated_gene_sets:reactome_complement_cascade
34	0.40805	0.017276	0.1577	0.0048368	Curated_gene_sets:reactome_synthesis_of_bile_acids_and_bile_salts
508	0.095359	0.015409	0.03691	0.0048936	Curated_gene_sets:martinez_rb1_targets_dn
*Generated using FUMA = v1.3.4b; MAGMA = v1.07
**Generated using FUMA = v1.5.4; MAGMA = v1.08

## Sheet: ST6
Supplemental Table 6. FUMA GENE2FUNC enrichment analysis (adjusted p-value < 0.05)
Category	GeneSet	N_genes	N_overlap	p	adjP	genes	link
GO_bp	GO_NUCLEAR_IMPORT	129	2	1.60008e-05	0.00506996	NUP88:RPAIN	http://www.broadinstitute.org/gsea/msigdb/cards/GO_NUCLEAR_IMPORT
GO_bp	GO_PROTEIN_IMPORT	155	2	2.77253e-05	0.00575276	NUP88:RPAIN	http://www.broadinstitute.org/gsea/msigdb/cards/GO_PROTEIN_IMPORT
GO_bp	GO_PROTEIN_LOCALIZATION_TO_NUCLEUS	156	2	2.82634e-05	0.00575276	NUP88:RPAIN	http://www.broadinstitute.org/gsea/msigdb/cards/GO_PROTEIN_LOCALIZATION_TO_NUCLEUS
GO_bp	GO_PROTEIN_LOCALIZATION_TO_ORGANELLE	552	3	4.24887e-05	0.00665418	NUP88:RPAIN:MIS12	http://www.broadinstitute.org/gsea/msigdb/cards/GO_PROTEIN_LOCALIZATION_TO_ORGANELLE
GO_bp	GO_CELLULAR_MACROMOLECULE_LOCALIZATION	1225	4	4.89731e-05	0.00700789	NUP88:RPAIN:DERL2:MIS12	http://www.broadinstitute.org/gsea/msigdb/cards/GO_CELLULAR_MACROMOLECULE_LOCALIZATION
GO_bp	GO_REGULATION_OF_RESPONSE_TO_STRESS	1461	4	0.000114562	0.010164	NUP88:C1QBP:DERL2:NLRP1	http://www.broadinstitute.org/gsea/msigdb/cards/GO_REGULATION_OF_RESPONSE_TO_STRESS
GO_bp	GO_INTRACELLULAR_PROTEIN_TRANSPORT	775	3	0.000159446	0.0125621	NUP88:RPAIN:DERL2	http://www.broadinstitute.org/gsea/msigdb/cards/GO_INTRACELLULAR_PROTEIN_TRANSPORT
GO_bp	GO_REGULATION_OF_INFLAMMATORY_RESPONSE	293	2	0.000183967	0.0138318	C1QBP:NLRP1	http://www.broadinstitute.org/gsea/msigdb/cards/GO_REGULATION_OF_INFLAMMATORY_RESPONSE
GO_bp	GO_RIBOSOME_BIOGENESIS	303	2	0.000203123	0.014079	NUP88:C1QBP	http://www.broadinstitute.org/gsea/msigdb/cards/GO_RIBOSOME_BIOGENESIS
GO_bp	GO_PROTEIN_LOCALIZATION	1792	4	0.000304136	0.0198404	NUP88:RPAIN:DERL2:MIS12	http://www.broadinstitute.org/gsea/msigdb/cards/GO_PROTEIN_LOCALIZATION
GO_bp	GO_NUCLEAR_TRANSPORT	353	2	0.000318496	0.020476	NUP88:RPAIN	http://www.broadinstitute.org/gsea/msigdb/cards/GO_NUCLEAR_TRANSPORT
GO_bp	GO_ESTABLISHMENT_OF_PROTEIN_LOCALIZATION_TO_ORGANELLE	357	2	0.000329218	0.0206713	NUP88:RPAIN	http://www.broadinstitute.org/gsea/msigdb/cards/GO_ESTABLISHMENT_OF_PROTEIN_LOCALIZATION_TO_ORGANELLE
GO_bp	GO_MITOTIC_NUCLEAR_DIVISION	361	2	0.000340173	0.0206713	NUP88:MIS12	http://www.broadinstitute.org/gsea/msigdb/cards/GO_MITOTIC_NUCLEAR_DIVISION
GO_bp	GO_PROTEIN_TARGETING	403	2	0.000469768	0.025675	NUP88:RPAIN	http://www.broadinstitute.org/gsea/msigdb/cards/GO_PROTEIN_TARGETING
GO_bp	GO_REGULATION_OF_RESPONSE_TO_WOUNDING	412	2	0.000501143	0.0261538	C1QBP:NLRP1	http://www.broadinstitute.org/gsea/msigdb/cards/GO_REGULATION_OF_RESPONSE_TO_WOUNDING
GO_bp	GO_RIBONUCLEOPROTEIN_COMPLEX_BIOGENESIS	434	2	0.00058347	0.0297503	NUP88:C1QBP	http://www.broadinstitute.org/gsea/msigdb/cards/GO_RIBONUCLEOPROTEIN_COMPLEX_BIOGENESIS
GO_bp	GO_ORGANELLE_ASSEMBLY	492	2	0.000841073	0.0374165	C1QBP:MIS12	http://www.broadinstitute.org/gsea/msigdb/cards/GO_ORGANELLE_ASSEMBLY
GO_bp	GO_ORGANELLE_FISSION	493	2	0.000846056	0.0374165	NUP88:MIS12	http://www.broadinstitute.org/gsea/msigdb/cards/GO_ORGANELLE_FISSION
GO_bp	GO_CELLULAR_COMPONENT_DISASSEMBLY	511	2	0.000939013	0.0392755	NUP88:FAM134B	http://www.broadinstitute.org/gsea/msigdb/cards/GO_CELLULAR_COMPONENT_DISASSEMBLY
GO_bp	GO_REGULATION_OF_CYTOKINE_PRODUCTION	556	2	0.00119944	0.044712	C1QBP:NLRP1	http://www.broadinstitute.org/gsea/msigdb/cards/GO_REGULATION_OF_CYTOKINE_PRODUCTION
GO_bp	GO_INNATE_IMMUNE_RESPONSE	587	2	0.00140324	0.0498611	C1QBP:NLRP1	http://www.broadinstitute.org/gsea/msigdb/cards/GO_INNATE_IMMUNE_RESPONSE
Chemical_and_Genetic_pertubation	MORI_SMALL_PRE_BII_LYMPHOCYTE_DN	76	2	3.25189e-06	0.0111637	C1QBP:DERL2	http://www.broadinstitute.org/gsea/msigdb/cards/MORI_SMALL_PRE_BII_LYMPHOCYTE_DN
Chemical_and_Genetic_pertubation	HAHTOLA_MYCOSIS_FUNGOIDES_CD4_DN	114	2	1.10411e-05	0.0135004	C1QBP:NLRP1	http://www.broadinstitute.org/gsea/msigdb/cards/HAHTOLA_MYCOSIS_FUNGOIDES_CD4_DN
Chemical_and_Genetic_pertubation	KRIGE_RESPONSE_TO_TOSEDOSTAT_24HR_DN	984	4	1.68887e-05	0.0135004	NUP88:RPAIN:C1QBP:DHX33	http://www.broadinstitute.org/gsea/msigdb/cards/KRIGE_RESPONSE_TO_TOSEDOSTAT_24HR_DN
Chemical_and_Genetic_pertubation	KINSEY_TARGETS_OF_EWSR1_FLII_FUSION_UP	1255	4	5.50555e-05	0.0135004	NUP88:C1QBP:DHX33:MIS12	http://www.broadinstitute.org/gsea/msigdb/cards/KINSEY_TARGETS_OF_EWSR1_FLII_FUSION_UP
Chemical_and_Genetic_pertubation	DEURIG_T_CELL_PROLYMPHOCYTIC_LEUKEMIA_DN	305	2	0.000207104	0.0229351	DERL2:NLRP1	http://www.broadinstitute.org/gsea/msigdb/cards/DEURIG_T_CELL_PROLYMPHOCYTIC_LEUKEMIA_DN
Chemical_and_Genetic_pertubation	FARMER_BREAST_CANCER_APOCRINE_VS_BASAL	326	2	0.000252016	0.0245074	NUP88:C1QBP	http://www.broadinstitute.org/gsea/msigdb/cards/FARMER_BREAST_CANCER_APOCRINE_VS_BASAL
Chemical_and_Genetic_pertubation	LEE_BMP2_TARGETS_DN	877	3	0.000257168	0.0245074	NUP88:C1QBP:DHX33	http://www.broadinstitute.org/gsea/msigdb/cards/LEE_BMP2_TARGETS_DN
Chemical_and_Genetic_pertubation	KRIGE_RESPONSE_TO_TOSEDOSTAT_6HR_DN	887	3	0.000268659	0.0245074	NUP88:C1QBP:DHX33	http://www.broadinstitute.org/gsea/msigdb/cards/KRIGE_RESPONSE_TO_TOSEDOSTAT_6HR_DN
Chemical_and_Genetic_pertubation	KRIGE_RESPONSE_TO_TOSEDOSTAT_6HR_UP	893	3	0.000275731	0.0245074	RPAIN:C1QBP:FAM134B	http://www.broadinstitute.org/gsea/msigdb/cards/KRIGE_RESPONSE_TO_TOSEDOSTAT_6HR_UP
Chemical_and_Genetic_pertubation	WANG_LMO4_TARGETS_DN	343	2	0.000292689	0.0245074	NUP88:FAM134B	http://www.broadinstitute.org/gsea/msigdb/cards/WANG_LMO4_TARGETS_DN
Chemical_and_Genetic_pertubation	NUYTTEN_EZH2_TARGETS_DN	1005	3	0.000434218	0.0310556	NUP88:RPAIN:DHX33	http://www.broadinstitute.org/gsea/msigdb/cards/NUYTTEN_EZH2_TARGETS_DN
Chemical_and_Genetic_pertubation	MITSIADES_RESPONSE_TO_APLIDIN_UP	428	2	0.000560211	0.0343098	MIS12:NLRP1	http://www.broadinstitute.org/gsea/msigdb/cards/MITSIADES_RESPONSE_TO_APLIDIN_UP
Chemical_and_Genetic_pertubation	MOOTHA_MITOCHONDRIA	447	2	0.000635986	0.0357884	RPAIN:C1QBP	http://www.broadinstitute.org/gsea/msigdb/cards/MOOTHA_MITOCHONDRIA
Chemical_and_Genetic_pertubation	CHARAFE_BREAST_CANCER_LUMINAL_VS_MESENCHYMAL_DN	456	2	0.000674072	0.0367316	NUP88:DHX33	http://www.broadinstitute.org/gsea/msigdb/cards/CHARAFE_BREAST_CANCER_LUMINAL_VS_MESENCHYMAL_DN
Chemical_and_Genetic_pertubation	STARK_PREFRONTAL_CORTEX_22Q11_DELETION_DN	510	2	0.000933684	0.0465161	NUP88:C1QBP	http://www.broadinstitute.org/gsea/msigdb/cards/STARK_PREFRONTAL_CORTEX_22Q11_DELETION_DN
GO_cc	GO_INTRINSIC_COMPONENT_OF_ENDOPLASMIC_RETICULUM_MEMBRANE	131	2	1.67561e-05	0.002963	DERL2:FAM134B	http://www.broadinstitute.org/gsea/msigdb/cards/GO_INTRINSIC_COMPONENT_OF_ENDOPLASMIC_RETICULUM_MEMBRANE
GO_cc	GO_INTRINSIC_COMPONENT_OF_ORGANELLE_MEMBRANE	276	2	0.000154183	0.0149044	DERL2:FAM134B	http://www.broadinstitute.org/gsea/msigdb/cards/GO_INTRINSIC_COMPONENT_OF_ORGANELLE_MEMBRANE
GO_cc	GO_NUCLEOLUS	837	3	0.00021476	0.0177944	RPAIN:C1QBP:DHX33	http://www.broadinstitute.org/gsea/msigdb/cards/GO_NUCLEOLUS
Immunologic_signatures	GSE14415_ACT_VS_CTRL_NATURAL_TREG_UP	169	2	3.58968e-05	0.00963039	RPAIN:C1QBP	http://www.broadinstitute.org/gsea/msigdb/cards/GSE14415_ACT_VS_CTRL_NATURAL_TREG_UP
Immunologic_signatures	GSE34156_NOD2_LIGAND_VS_TLR1_TLR2_LIGAND_24H_TREATED_MONOCYTE_DN	177	2	4.12086e-05	0.00963039	NUP88:RPAIN	http://www.broadinstitute.org/gsea/msigdb/cards/GSE34156_NOD2_LIGAND_VS_TLR1_TLR2_LIGAND_24H_TREATED_MONOCYTE_DN
Immunologic_signatures	GSE34156_NOD2_LIGAND_VS_NOD2_AND_TLR1_TLR2_LIGAND_6H_TREATED_MONOCYTE_UP	179	2	4.26128e-05	0.00963039	NUP88:RPAIN	http://www.broadinstitute.org/gsea/msigdb/cards/GSE34156_NOD2_LIGAND_VS_NOD2_AND_TLR1_TLR2_LIGAND_6H_TREATED_MONOCYTE_UP
Immunologic_signatures	GSE29618_BCELL_VS_PDC_DAY7_FLU_VACCINE_UP	179	2	4.26128e-05	0.00963039	NUP88:NLRP1	http://www.broadinstitute.org/gsea/msigdb/cards/GSE29618_BCELL_VS_PDC_DAY7_FLU_VACCINE_UP
Immunologic_signatures	GSE11864_CSF1_IFNG_VS_CSF1_IFNG_PAM3CYS_IN_MAC_DN	183	2	4.55151e-05	0.00963039	DERL2:FAM134B	http://www.broadinstitute.org/gsea/msigdb/cards/GSE11864_CSF1_IFNG_VS_CSF1_IFNG_PAM3CYS_IN_MAC_DN
Immunologic_signatures	GSE1460_INTRATHYMIC_T_PROGENITOR_VS_NAIVE_CD4_TCELL_ADULT_BLOOD_DN	188	2	4.93221e-05	0.00963039	NLRP1:FAM134B	http://www.broadinstitute.org/gsea/msigdb/cards/GSE1460_INTRATHYMIC_T_PROGENITOR_VS_NAIVE_CD4_TCELL_ADULT_BLOOD_DN
Immunologic_signatures	GSE27859_MACROPHAGE_VS_CD11C_INT_F480_INT_DC_DN	193	2	5.33331e-05	0.00963039	NUP88:C1QBP	http://www.broadinstitute.org/gsea/msigdb/cards/GSE27859_MACROPHAGE_VS_CD11C_INT_F480_INT_DC_DN
Immunologic_signatures	GSE22886_NAIVE_TCELL_VS_DC_UP	194	2	5.41602e-05	0.00963039	NLRP1:FAM134B	http://www.broadinstitute.org/gsea/msigdb/cards/GSE22886_NAIVE_TCELL_VS_DC_UP
Immunologic_signatures	GSE22886_NAIVE_CD4_TCELL_VS_48H_ACT_TH1_UP	195	2	5.49956e-05	0.00963039	NLRP1:FAM134B	http://www.broadinstitute.org/gsea/msigdb/cards/GSE22886_NAIVE_CD4_TCELL_VS_48H_ACT_TH1_UP
Immunologic_signatures	GSE1460_INTRATHYMIC_T_PROGENITOR_VS_CD4_THYMOCYTE_DN	195	2	5.49956e-05	0.00963039	NLRP1:FAM134B	http://www.broadinstitute.org/gsea/msigdb/cards/GSE1460_INTRATHYMIC_T_PROGENITOR_VS_CD4_THYMOCYTE_DN
Immunologic_signatures	GSE4142_NAIVE_VS_GC_BCELL_DN	195	2	5.49956e-05	0.00963039	C1QBP:DERL2	http://www.broadinstitute.org/gsea/msigdb/cards/GSE4142_NAIVE_VS_GC_BCELL_DN
Immunologic_signatures	GSE39022_LN_VS_SPLEEN_DC_DN	196	2	5.58396e-05	0.00963039	C1QBP:FAM134B	http://www.broadinstitute.org/gsea/msigdb/cards/GSE39022_LN_VS_SPLEEN_DC_DN
Immunologic_signatures	GSE36888_STAT5_AB_KNOCKIN_VS_WT_TCELL_IL2_TREATED_17H_UP	197	2	5.6692e-05	0.00963039	DERL2:FAM134B	http://www.broadinstitute.org/gsea/msigdb/cards/GSE36888_STAT5_AB_KNOCKIN_VS_WT_TCELL_IL2_TREATED_17H_UP
Immunologic_signatures	GSE17721_LPS_VS_POLYIC_6H_BMDC_DN	198	2	5.75529e-05	0.00963039	NUP88:FAM134B	http://www.broadinstitute.org/gsea/msigdb/cards/GSE17721_LPS_VS_POLYIC_6H_BMDC_DN
Immunologic_signatures	GSE3982_NKCELL_VS_TH2_DN	198	2	5.75529e-05	0.00963039	C1QBP:FAM134B	http://www.broadinstitute.org/gsea/msigdb/cards/GSE3982_NKCELL_VS_TH2_DN
Immunologic_signatures	GSE17301_CTRL_VS_48H_IFNA2_STIM_CD8_TCELL_UP	198	2	5.75529e-05	0.00963039	DERL2:NLRP1	http://www.broadinstitute.org/gsea/msigdb/cards/GSE17301_CTRL_VS_48H_IFNA2_STIM_CD8_TCELL_UP
Immunologic_signatures	GSE18893_CTRL_VS_TNF_TREATED_TCONV_24H_UP	198	2	5.75529e-05	0.00963039	RPAIN:MIS12	http://www.broadinstitute.org/gsea/msigdb/cards/GSE18893_CTRL_VS_TNF_TREATED_TCONV_24H_UP
Immunologic_signatures	GSE17721_CTRL_VS_GARDIQUIMOD_8H_BMDC_UP	198	2	5.75529e-05	0.00963039	C1QBP:FAM134B	http://www.broadinstitute.org/gsea/msigdb/cards/GSE17721_CTRL_VS_GARDIQUIMOD_8H_BMDC_UP
Immunologic_signatures	GSE12392_CD8A_POS_VS_NEG_SPLEEN_DC_UP	198	2	5.75529e-05	0.00963039	NUP88:DERL2	http://www.broadinstitute.org/gsea/msigdb/cards/GSE12392_CD8A_POS_VS_NEG_SPLEEN_DC_UP
Immunologic_signatures	GSE5099_MONOCYTE_VS_CLASSICAL_M1_MACROPHAGE_DN	199	2	5.84224e-05	0.00963039	C1QBP:DERL2	http://www.broadinstitute.org/gsea/msigdb/cards/GSE5099_MONOCYTE_VS_CLASSICAL_M1_MACROPHAGE_DN
Immunologic_signatures	GSE5503_MLN_DC_VS_PLN_DC_ACTIVATED_ALLOGENIC_TCELL_DN	199	2	5.84224e-05	0.00963039	C1QBP:DHX33	http://www.broadinstitute.org/gsea/msigdb/cards/GSE5503_MLN_DC_VS_PLN_DC_ACTIVATED_ALLOGENIC_TCELL_DN
Immunologic_signatures	GSE8621_UNSTIM_VS_LPS_PRIMED_AND_LPS_STIM_MACROPHAGE_DN	199	2	5.84224e-05	0.00963039	C1QBP:DHX33	http://www.broadinstitute.org/gsea/msigdb/cards/GSE8621_UNSTIM_VS_LPS_PRIMED_AND_LPS_STIM_MACROPHAGE_DN
Immunologic_signatures	GSE40277_EOS_AND_LEF1_TRANSDUCED_VS_CTRL_CD4_TCELL_DN	199	2	5.84224e-05	0.00963039	C1QBP:DHX33	http://www.broadinstitute.org/gsea/msigdb/cards/GSE40277_EOS_AND_LEF1_TRANSDUCED_VS_CTRL_CD4_TCELL_DN
Immunologic_signatures	GSE369_SOCS3_KO_VS_WT_LIVER_UP	199	2	5.84224e-05	0.00963039	C1QBP:DHX33	http://www.broadinstitute.org/gsea/msigdb/cards/GSE369_SOCS3_KO_VS_WT_LIVER_UP
Immunologic_signatures	GSE17721_0.5H_VS_8H_CPG_BMDC_UP	199	2	5.84224e-05	0.00963039	C1QBP:FAM134B	http://www.broadinstitute.org/gsea/msigdb/cards/GSE17721_0.5H_VS_8H_CPG_BMDC_UP
Immunologic_signatures	GSE12392_CD8A_POS_VS_NEG_SPLEEN_IFNB_KO_DC_UP	199	2	5.84224e-05	0.00963039	NUP88:DERL2	http://www.broadinstitute.org/gsea/msigdb/cards/GSE12392_CD8A_POS_VS_NEG_SPLEEN_IFNB_KO_DC_UP
Immunologic_signatures	GSE41867_LCMV_ARMSTRONG_VS_CLONE13_DAY8_EFFECTOR_CD8_TCELL_DN	199	2	5.84224e-05	0.00963039	C1QBP:DHX33	http://www.broadinstitute.org/gsea/msigdb/cards/GSE41867_LCMV_ARMSTRONG_VS_CLONE13_DAY8_EFFECTOR_CD8_TCELL_DN
Immunologic_signatures	GSE23505_IL6_IL1_VS_IL6_IL1_IL23_TREATED_CD4_TCELL_DN	200	2	5.93005e-05	0.00963039	DHX33:FAM134B	http://www.broadinstitute.org/gsea/msigdb/cards/GSE23505_IL6_IL1_VS_IL6_IL1_IL23_TREATED_CD4_TCELL_DN
Immunologic_signatures	GSE27786_CD4_TCELL_VS_NEUTROPHIL_UP	200	2	5.93005e-05	0.00963039	RPAIN:DHX33	http://www.broadinstitute.org/gsea/msigdb/cards/GSE27786_CD4_TCELL_VS_NEUTROPHIL_UP
Immunologic_signatures	GSE14026_TH1_VS_TH17_DN	200	2	5.93005e-05	0.00963039	NUP88:RPAIN	http://www.broadinstitute.org/gsea/msigdb/cards/GSE14026_TH1_VS_TH17_DN
Positional_gene_sets	chr17p13	219	7	2.44274e-16	7.96333e-14	NUP88:RPAIN:C1QBP:DHX33:DERL2:MIS12:NLRP1	http://www.broadinstitute.org/gsea/msigdb/cards/chr17p13
Curated_gene_sets	MORI_SMALL_PRE_BII_LYMPHOCYTE_DN	76	2	3.25189e-06	0.0131087	C1QBP:DERL2	http://www.broadinstitute.org/gsea/msigdb/cards/MORI_SMALL_PRE_BII_LYMPHOCYTE_DN
Curated_gene_sets	HAHTOLA_MYCOSIS_FUNGOIDES_CD4_DN	114	2	1.10411e-05	0.0131087	C1QBP:NLRP1	http://www.broadinstitute.org/gsea/msigdb/cards/HAHTOLA_MYCOSIS_FUNGOIDES_CD4_DN
Curated_gene_sets	KRIGE_RESPONSE_TO_TOSEDOSTAT_24HR_DN	984	4	1.68887e-05	0.0131087	NUP88:RPAIN:C1QBP:DHX33	http://www.broadinstitute.org/gsea/msigdb/cards/KRIGE_RESPONSE_TO_TOSEDOSTAT_24HR_DN
Curated_gene_sets	KINSEY_TARGETS_OF_EWSR1_FLII_FUSION_UP	1255	4	5.50555e-05	0.0131087	NUP88:C1QBP:DHX33:MIS12	http://www.broadinstitute.org/gsea/msigdb/cards/KINSEY_TARGETS_OF_EWSR1_FLII_FUSION_UP
Curated_gene_sets	DEURIG_T_CELL_PROLYMPHOCYTIC_LEUKEMIA_DN	305	2	0.000207104	0.0224143	DERL2:NLRP1	http://www.broadinstitute.org/gsea/msigdb/cards/DEURIG_T_CELL_PROLYMPHOCYTIC_LEUKEMIA_DN
Curated_gene_sets	FARMER_BREAST_CANCER_APOCRINE_VS_BASAL	326	2	0.000252016	0.0249925	NUP88:C1QBP	http://www.broadinstitute.org/gsea/msigdb/cards/FARMER_BREAST_CANCER_APOCRINE_VS_BASAL
Curated_gene_sets	LEE_BMP2_TARGETS_DN	877	3	0.000257168	0.0249925	NUP88:C1QBP:DHX33	http://www.broadinstitute.org/gsea/msigdb/cards/LEE_BMP2_TARGETS_DN
Curated_gene_sets	KRIGE_RESPONSE_TO_TOSEDOSTAT_6HR_DN	887	3	0.000268659	0.0252913	NUP88:C1QBP:DHX33	http://www.broadinstitute.org/gsea/msigdb/cards/KRIGE_RESPONSE_TO_TOSEDOSTAT_6HR_DN
Curated_gene_sets	KRIGE_RESPONSE_TO_TOSEDOSTAT_6HR_UP	893	3	0.000275731	0.0252913	RPAIN:C1QBP:FAM134B	http://www.broadinstitute.org/gsea/msigdb/cards/KRIGE_RESPONSE_TO_TOSEDOSTAT_6HR_UP
Curated_gene_sets	WANG_LMO4_TARGETS_DN	343	2	0.000292689	0.0253416	NUP88:FAM134B	http://www.broadinstitute.org/gsea/msigdb/cards/WANG_LMO4_TARGETS_DN
Curated_gene_sets	NUYTTEN_EZH2_TARGETS_DN	1005	3	0.000434218	0.0328214	NUP88:RPAIN:DHX33	http://www.broadinstitute.org/gsea/msigdb/cards/NUYTTEN_EZH2_TARGETS_DN
Curated_gene_sets	MITSIADES_RESPONSE_TO_APLIDIN_UP	428	2	0.000560211	0.0370517	MIS12:NLRP1	http://www.broadinstitute.org/gsea/msigdb/cards/MITSIADES_RESPONSE_TO_APLIDIN_UP
Curated_gene_sets	MOOTHA_MITOCHONDRIA	447	2	0.000635986	0.039332	RPAIN:C1QBP	http://www.broadinstitute.org/gsea/msigdb/cards/MOOTHA_MITOCHONDRIA
Curated_gene_sets	CHARAFE_BREAST_CANCER_LUMINAL_VS_MESENCHYMAL_DN	456	2	0.000674072	0.0406321	NUP88:DHX33	http://www.broadinstitute.org/gsea/msigdb/cards/CHARAFE_BREAST_CANCER_LUMINAL_VS_MESENCHYMAL_DN
